# Supplementary material for: Inherited mutations affecting the SRCAP complex are central in moderate-penetrance predisposition to uterine leiomyomas
Source: Am J Hum Genet. 2023 Feb 10;110(3):460–74. doi: 10.1016/j.ajhg.2023.01.009 (PMC10027472; doi:10.1016/j.ajhg.2023.01.009)
Supplement: Table S3. Phenome-wide associations of loss-of-function variants in genes encoding SRCAP complex subunits — The nine genes encoding SRCAP complex subunits were tested for loss-of-function (LoF) variant associations against 15,500 binary phenotypes. A putative significance threshold was chosen at p < 0.0005 to account for multiple testing over the nine genes encoding SRCAP complex subunits and 15,500 binary phenotypes. The table gives summary statistics for a gene-based collapsing test, including the gene symbol, phenotype, variant model (details in Material and methods), category of the phenotype, p value (two-sided Fisher’s exact test; details in Material and methods) and numbers of individuals with the phenotype and numbers of controls. Numbers of qualifying variant (QV) are also given. OR: odds ratio; LCI and UCI: lower and upper 95% confidence intervals, respectively [file mmc2.xlsx]

## Sheet: table
gene	phenotype	model	category	p value	Total number of individuals	Individuals with phenotype	Number of QV (phenotype)	Number of controls	Number of QV (controls)	OR	Odds ratio LCI	Odds ratio UCI
YEATS4	41202#D259#D25.9 Leiomyoma of uterus| unspecified	ptv	Chapter II Neoplasms	1.078e-10	158284	5442	17	152842	51	9.3881	5.4187	16.265
YEATS4	41202#D25#D25 Leiomyoma of uterus	ptv5pcnt	Chapter II Neoplasms	2.791e-09	159649	6807	17	152842	51	7.5008	4.33	12.9936
YEATS4	Union#D25#D25 Leiomyoma of uterus	ptv5pcnt	Chapter II Neoplasms	1.363e-08	212939	15780	23	197159	58	4.9604	3.0595	8.0424
YEATS4	Union#D259#D25.9 Leiomyoma of uterus| unspecified	ptv5pcnt	Chapter II Neoplasms	3.078e-08	212939	8814	17	204125	64	6.1616	3.6079	10.5229
YEATS4	Union#N920#N92.0 Excessive and frequent menstruation with regular cycle	ptv	Chapter XIV Diseases of the genitourinary system	8.088e-07	212988	8613	15	204375	66	5.4005	3.0816	9.4645
DMAP1	Union#D25#D25 Leiomyoma of uterus	ptv	Chapter II Neoplasms	1.629e-06	212939	15780	22	197159	74	3.7183	2.3095	5.9864
RUVBL1	41202#R470#R47.0 Dysphasia and aphasia	ptv	Chapter XVIII Symptoms signs and abnormal clinical and laboratory findings not elsewhere classified	1.686e-06	213691	278	2	213413	0
RUVBL1	41202#R47#R47 Speech disturbances| not elsewhere classified	ptv5pcnt	Chapter XVIII Symptoms signs and abnormal clinical and laboratory findings not elsewhere classified	8.727e-06	214108	633	2	213475	0
ZNHIT1	20002#1351#uterine fibroids	ptv	Chapter XIV Diseases of the genitourinary system	1.05e-05	211977	6143	13	205834	91	4.7948	2.68	8.5781
YEATS4	20002#1351#uterine fibroids	ptv5pcnt	Chapter XIV Diseases of the genitourinary system	2.247e-05	211977	6143	11	205834	70	5.2731	2.791	9.9624
ZNHIT1	Union#D25#D25 Leiomyoma of uterus	ptv	Chapter II Neoplasms	2.6e-05	212939	15780	21	197159	84	3.1264	1.9375	5.0447
RUVBL1	41202#BlockR47-R49#R47-R49 Symptoms and signs involving speech and voice	ptv	Chapter XVIII Symptoms signs and abnormal clinical and laboratory findings not elsewhere classified	3.209e-05	241408	1368	2	240040	0
YEATS4	Union#N92#N92 Excessive| frequent and irregular menstruation	ptv5pcnt	Chapter XIV Diseases of the genitourinary system	3.612e-05	213022	23094	22	189928	59	3.0686	1.8803	5.008
YEATS4	41202#N920#N92.0 Excessive and frequent menstruation with regular cycle	ptv5pcnt	Chapter XIV Diseases of the genitourinary system	3.67e-05	156435	6245	11	150190	52	5.0946	2.6571	9.7684
DMAP1	Union#D259#D25.9 Leiomyoma of uterus| unspecified	ptv5pcnt	Chapter II Neoplasms	4.189e-05	212939	8814	14	204125	82	3.9587	2.245	6.9804
YEATS4	41202#N92#N92 Excessive| frequent and irregular menstruation	ptv5pcnt	Chapter XIV Diseases of the genitourinary system	0.0001308	159925	9752	13	150173	52	3.8536	2.0978	7.0789
DMAP1	20002#1313#ankylosing spondylitis	ptv	Chapter XIII Diseases of the musculoskeletal system and connective tissue	0.000133	244380	1121	5	243259	100	10.8942	4.4288	26.7983
YEATS4	Source of report of N92 (excessive| frequent and irregular menstruation)	ptv	Chapter XIV Diseases of the genitourinary system	0.00019	120711	22905	22	97806	32	2.9375	1.7067	5.0561
ACTR6	41202#K600#K60.0 Acute anal fissure	ptv5pcnt	Chapter XI Diseases of the digestive system	0.0001964	229149	80	2	229069	56	104.859	25.1486	437.222
ACTR6	41202#D372#D37.2 Small intestine	ptv5pcnt	Chapter II Neoplasms	0.0002017	224568	64	2	224504	70	103.426	24.8135	431.091
RUVBL1	Union#R470#R47.0 Dysphasia and aphasia	ptv5pcnt	Chapter XVIII Symptoms signs and abnormal clinical and laboratory findings not elsewhere classified	0.0002722	330375	1416	2	328959	4	116.321	21.2879	635.597
DMAP1	Source of report of M45 (ankylosing spondylitis)	ptv5pcnt	Chapter XIII Diseases of the musculoskeletal system and connective tissue	0.0002825	132499	1532	5	130967	45	9.5264	3.7763	24.0324
VPS72	Union#R270#R27.0 Ataxia| unspecified	ptv	Chapter XVIII Symptoms signs and abnormal clinical and laboratory findings not elsewhere classified	0.0003095	325852	450	3	325402	90	24.2589	7.6502	76.925
YEATS4	41202#N488#N48.8 Other specified disorders of penis	ptv	Chapter XIV Diseases of the genitourinary system	0.000418	149815	364	3	149451	56	22.1698	6.9076	71.1533
ZNHIT1	Source of report of L89 (decubitus ulcer)	ptv5pcnt	Chapter XII Diseases of the skin and subcutaneous tissue	0.0004314	198134	1829	6	196305	98	6.5895	2.8861	15.0453
ACTR6	Union#K600#K60.0 Acute anal fissure	ptv5pcnt	Chapter XI Diseases of the digestive system	0.0004428	394692	105	2	394587	112	68.3903	16.6716	280.551
VPS72	41202#R51#R51 Headache	ptv	Chapter XVIII Symptoms signs and abnormal clinical and laboratory findings not elsewhere classified	0.0004894	229645	6600	8	223045	56	4.8325	2.3028	10.1408
